# Supplementary material for: The Gut Microbiome Correlated to Chemotherapy Efficacy in Diffuse Large B-Cell Lymphoma Patients
Source: Hematol Rep. 2024 Jan 22;16(1):63–75. doi: 10.3390/hematolrep16010007 (PMC10885071; doi:10.3390/hematolrep16010007)
Supplement: Supplementary file 1 [file hematolrep-16-00007-s001.zip]

Archive with 2 entries (2 files):
- Supplementary_Material_DLBCL.pdf
- SuppTable S3.xlsx
