# Supplementary material for: The Gut Microbiome Correlated to Chemotherapy Efficacy in Diffuse Large B-Cell Lymphoma Patients
Source: Hematol Rep. 2024 Jan 22;16(1):63–75. doi: 10.3390/hematolrep16010007 (PMC10885071; doi:10.3390/hematolrep16010007)
Supplement: Supplementary file 1 [file hematolrep-16-00007-s001.zip › SuppTable S3.xlsx]

## Sheet: Sheet1
Patient No.	Samole ID	Response	f__Veillonellaceae	f__Rikenellaceae	LDH	LDH (post treatment)	IgG	IgA	IgM	IL6	IL8	IL10	TNF
1	UG1	NCR	0.00985481	1.26799	240	161	4.5	0.39	5.29	5.2
2	UG2	CR	0.0131397	0.988766	189	145				8.5		5
3	UG3	NCR	0.00328494	2.19434	612	258				3.2	33	9.1	78.1
4	UG4	CR	9.20767	0	186	174	9.67	1.46	1.09	7.4	65	5.1	4.9
5	UG5	NCR	0.706261	0.052559	257	222	13.8	2.92	0.47	5.2	68	5	4.9
6	UG6	CR	9.65442	0	182	152
7	UG7	NCR	0.48617	4.41778	633	142	11.29	3.98	0.68	4.2	172	5	4.7
8	UG8	CR	5.58439	0.00328494	494	270				4.6	157	5
9	UG9	CR	2.31588	0	232
10	UG10	CR	0.0788385	0.0164247	152
11	UG11	NCR	0.824519	1.49793	324
12	UG12	NCR	3.21267	3.73293	163	187	16.91	2.97	1.11	5.1	92	5
13	UG13	CR	0.203666	0	179	148	12.97	1.72	0.95	4.3		5
14	UG14	CR	1.75416	0.298929	116	137	10.59	1.86	1.21	4.8	28	5
15	UG15	CR	5.08836	0.413902	200	231	10.03	1.48	2.22	4.2	67	5
16	UG16	CR	4.71388	0.49274	193	169	16.53	3.33	0.89	4.3	117	5.4
17	UG17	NCR	0.00985481	0.0788385	287	162	10.5	3.64	0.73	4.1	37
